# Supplementary material for: Varietal Differences in the Environmental Behavior of 14C-Caffeine in Tea Plants: Accumulation, Subcellular Distribution, and Metabolism
Source: Biology (Basel). 2025 Feb 10;14(2):177. doi: 10.3390/biology14020177 (PMC11851553; doi:10.3390/biology14020177)
Supplement: Supplementary file 1 [file biology-14-00177-s001.zip]

Archive with 1 entries (1 files):
- biology-3441209-supplementary.pdf
